# Supplementary material for: A World at Risk: Aggregating Development Trends to Forecast Global Habitat Conversion
Source: PLoS One. 2015 Oct 7;10(10):e0138334. doi: 10.1371/journal.pone.0138334 (PMC4596827; doi:10.1371/journal.pone.0138334)
Supplement: S1 Dataset — Area and percentages per ecoregion of current land converted, natural lands under high development threat, and strict legal protection of natural lands at-risk. (XLSX) [file pone.0138334.s001.xlsx]

## Sheet: Ecoregions_Analysis
Ecoregion Name	Natural Lands (KM2)	Currently Converted Lands (KM2)	Percent Currently Converted	Natural Lands at Risk to Development (KM2)	Percent Natural Lands at Risk	Future Percent of Converted Lands	Strictly Protected Natural Lands at Risk (KM2)	Percent of Natural Lands at-Risk Strictly Protected
Admiralty Islands lowland rain forests	892.53	344.88	0.278711	0	0	0.278711	0	0
Aegean and Western Turkey sclerophyllous and mixed forests	22423.3	73735.7	0.76681	4625.28	0.206271	0.81491	7	0.00151342
Afghan Mountains semi-desert	12782.3	929.7	0.0678017	0	0	0.0678017	0	0
Al Hajar montane woodlands	11657.2	13946.4	0.544704	4866.3	0.417448	0.734766	0	0
Alai-Western Tian Shan steppe	68609.2	54745.9	0.443808	4216.77	0.0614607	0.477992	0	0
Alashan Plateau semi-desert	638917	35683.6	0.0528958	14433.4	0.0225904	0.0742912	0	0
Alaska Peninsula montane taiga	26961.1	199.08	0.00732984	0	0	0.00732984	0	0
Alaska-St. Elias Range tundra	148313	724.5	0.0048612	3369.69	0.0227201	0.0274709	0	0
Albany thickets	13325.3	3558.78	0.210777	5747.31	0.431308	0.551175	112	0.0194874
Alberta Mountain forests	38377.3	1249.47	0.031531	4369.41	0.113854	0.141795	1443	0.330251
Alberta-British Columbia foothills forests	92759.3	27527.1	0.228846	32315.8	0.348384	0.497504	511	0.0158127
Albertine Rift montane forests	83758.1	16731.3	0.166498	42222.5	0.504101	0.586667	6570	0.155604
Allegheny Highlands forests	14185.4	68922.3	0.829313	12633.3	0.890582	0.981324	415	0.0328497
Alps conifer and mixed forests	40293.1	108226	0.728701	7810.38	0.193839	0.781289	1910	0.244546
Altai alpine meadow and tundra	73593.1	15974.1	0.178348	306.36	0.00416289	0.181768	0	0
Altai montane forest and forest steppe	129571	12534.3	0.0882044	1474.56	0.0113803	0.098581	264	0.179036
Altai steppe and semi-desert	54548.4	27671	0.33655	5992.11	0.109849	0.40943	0	0
Alto ParanÃ¡ Atlantic forests	148017	325926	0.687691	144245	0.974521	0.992043	5870	0.0406945
Amazon-Orinoco-Southern Caribbean mangroves	17788	8054.1	0.311666	6132.15	0.344736	0.54896	2340	0.381595
Amur meadow steppe	82710.4	37724.2	0.313234	6732.72	0.0814012	0.369138	0	0
Anatolian conifer and deciduous mixed forests	32711.7	51634.3	0.612173	16643.7	0.5088	0.809499	8	0.000480662
Angolan Miombo woodlands	642914	18345	0.0277425	126774	0.197187	0.219459	6507	0.0513274
Angolan montane forest-grassland mosaic	23804.2	1773.18	0.0693261	20740.8	0.871308	0.880229	0	0
Angolan Mopane woodlands	128957	4644	0.0347603	33.84	0.000262414	0.0350136	0	0
Angolan scarp savanna and woodlands	63809.8	7016.94	0.0990719	25622.4	0.401543	0.460833	7381	0.288069
Appalachian mixed mesophytic forests	48514.6	142769	0.746374	42189.4	0.869623	0.966933	1800	0.0426648
Appalachian-Blue Ridge forests	39284.3	118846	0.75157	37643.9	0.958244	0.989627	5375	0.142785
Appenine deciduous montane forests	2251.53	13578.3	0.857767	80.46	0.0357357	0.862849	0	0
Apure-Villavicencio dry forests	47871.2	20431.5	0.299132	349.11	0.0072927	0.304243	0	0
Arabian Desert and East Sahero-Arabian xeric shrublands	1.58251e+06	265491	0.143664	73486.7	0.0464369	0.18343	783	0.010655
Arabian Peninsula coastal fog desert	43335.8	16820.5	0.279614	14689.9	0.338978	0.523809	3550	0.241663
Araucaria moist forests	110478	105649	0.488828	106142	0.960753	0.979938	2245	0.0211508
Araya and Paria xeric scrub	940.41	2713.68	0.742642	217.98	0.231793	0.802296	0	0
Arctic coastal tundra	74932.9	3167.37	0.0405552	82.98	0.00110739	0.0416176	0	0
Arctic desert	100823	0	0	0	0	0	0	0
Arctic foothills tundra	121410	1000.26	0.0081714	9158.31	0.0754331	0.0829881	2032	0.221875
Arizona Mountains forests	97741.1	11440.1	0.104781	56378.3	0.576813	0.621155	4510	0.0799953
Arnhem Land tropical savanna	133196	3298.05	0.0241625	0	0	0.0241625	0	0
Atacama desert	92630.6	8725.5	0.0860876	19319.5	0.208565	0.276698	136	0.00703952
Atlantic Coast restingas	1413.18	2633.4	0.650772	257.04	0.181888	0.714292	51	0.198413
Atlantic coastal desert	29750	1102.86	0.0357457	1391.4	0.0467697	0.0808436	0	0
Atlantic coastal pine barrens	2.43	4673.52	0.99948	0	0	0.99948	0	0
Atlantic dry forests	55184.3	59555.3	0.519048	18408.1	0.333574	0.679481	2882	0.156562
Atlantic Equatorial coastal forests	170877	10666.1	0.0587522	494.28	0.0028926	0.0614749	437	0.884114
Atlantic mixed forests	25671	351019	0.931851	4375.08	0.170429	0.943466	451	0.103084
Australian Alps montane grasslands	11084.1	931.5	0.077524	4526.28	0.408357	0.454223	2268	0.501074
Azerbaijan shrub desert and steppe	22544.7	37837.1	0.62663	5828.4	0.258526	0.723156	787	0.135028
Badghyz and Karabil semi-desert	88389	44877.7	0.336751	12954.9	0.146567	0.433961	352	0.0271712
Baffin coastal tundra	5297.76	0	0	0	0	0	0	0
Bahia coastal forests	45135.8	57191	0.558906	9419.4	0.20869	0.650958	21	0.00222944
Bahia interior forests	96659.8	132933	0.578995	15711.2	0.162541	0.647426	179	0.0113931
Baja California desert	68058.9	3398.31	0.0475573	18339.9	0.269471	0.304213	104	0.00567069
BajÃ­o dry forests	2372.4	33745.7	0.934315	475.29	0.200341	0.947475	0	0
Balkan mixed forests	56095	164962	0.746241	10647.9	0.189819	0.79441	145	0.0136177
Balsas dry forests	36374.9	25746.4	0.414453	28093.3	0.772326	0.866686	0	0
Baltic mixed forests	9549.36	88997.5	0.903098	430.02	0.0450313	0.907462	55	0.127901
Baluchistan xeric woodlands	213220	75519.2	0.261549	62759.2	0.294341	0.478905	3288	0.0523907
Belizian pine forests	1874.34	632.43	0.252289	374.22	0.199654	0.401573	36	0.0962001
Beni savanna	120076	2901.6	0.0235945	0	0	0.0235945	0	0
Bering tundra	448700	3411.36	0.0075454	0	0	0.0075454	0	0
Beringia lowland tundra	109669	1375.65	0.0123883	0	0	0.0123883	0	0
Beringia upland tundra	86128.2	810.36	0.00932106	4458.33	0.0517639	0.0606025	39	0.00874767
Blue Mountains forests	61900.9	2824.74	0.0436417	0	0	0.0436417	0	0
Bohai Sea saline meadow	1000.62	7062.66	0.875904	214.56	0.214427	0.902514	0	0
Bolivian montane dry forests	60583.1	12574.5	0.171883	24306.4	0.401208	0.50413	1529	0.0629053
Bolivian Yungas	84437.6	6170.85	0.0681045	13145.1	0.155679	0.213181	8559	0.651116
Borneo lowland rain forests	255313	157913	0.382146	135334	0.53007	0.709652	1480	0.0109359
Borneo montane rain forests	100742	15086	0.130245	8461.89	0.0839959	0.203301	538	0.0635792
Borneo peat swamp forests	40355.2	20888.4	0.34107	18047.2	0.44721	0.63575	297	0.0164568
Brahmaputra Valley semi-evergreen forests	10293.6	44813.5	0.813208	0	0	0.813208	0	0
Brigalow tropical savanna	307605	33625.7	0.0985426	30602.7	0.0994871	0.188226	513	0.0167632
British Columbia mainland coastal forests	125547	3795.03	0.0293411	1552.68	0.0123674	0.0413456	351	0.226061
Brooks-British Range tundra	157110	416.61	0.0026447	25806.6	0.164259	0.166469	12193	0.472476
Buru rain forests	2415.87	3408.57	0.585218	2415.87	1	1	0	0
Caatinga	407276	317552	0.438107	211438	0.519152	0.729815	2918	0.0138007
Caatinga Enclaves moist forests	675.63	4126.86	0.859317	632.97	0.936859	0.991117	1	0.00157985
Caledon conifer forests	16617.6	4461.21	0.211644	1794.06	0.107961	0.296756	300	0.167218
California Central Valley grasslands	8058.69	46586.5	0.852527	7627.14	0.946449	0.992103	273	0.0357932
California coastal sage and chaparral	10809.2	21217.5	0.662495	10809.2	1	1	963	0.0890909
California interior chaparral and woodlands	31677.1	30121.4	0.487413	31267.6	0.987073	0.993374	1454	0.0465018
California montane chaparral and woodlands	11123.5	8383.5	0.429768	9788.04	0.879939	0.931537	2593	0.264915
Cameroonian Highlands forests	32426	5698.98	0.149481	18315	0.564824	0.629875	1657	0.0904723
Campos Rupestres montane savanna	14297	12131.5	0.459031	4819.23	0.337081	0.641381	460	0.0954509
Canadian Aspen forests and parklands	190025	194914	0.506351	19032.8	0.10016	0.555794	62	0.00325753
Cantabrian mixed forests	14376.8	61319.7	0.810073	8479.71	0.58982	0.922096	706	0.0832576
Cantebury-Otago tussock grasslands	25715.2	18730.6	0.421426	0	0	0.421426	0	0
Cape York Peninsula tropical savanna	107825	2292.3	0.0208168	679.32	0.00630019	0.0269859	0	0
Caqueta moist forests	180887	2917.71	0.0158739	0	0	0.0158739	0	0
Cardamom Mountains rain forests	30725.5	10813	0.260312	23762.8	0.773391	0.83238	11662	0.490767
Carnarvon xeric shrublands	82229.4	2191.5	0.0259592	0	0	0.0259592	0	0
Carpathian montane forests	53924.8	71098.4	0.568681	4344.57	0.0805671	0.603431	1212	0.278969
Carpentaria tropical savanna	344818	6293.52	0.0179246	0	0	0.0179246	0	0
Cascade Mountains leeward forests	43700.1	2027.7	0.0443428	4094.46	0.0936945	0.133883	1092	0.266702
Caspian Hyrcanian mixed forests	18638.5	33134.1	0.639993	8267.94	0.443594	0.79969	408	0.0493472
Caspian lowland desert	204638	30746.2	0.130621	23688.7	0.115759	0.23126	159	0.00671205
Catatumbo moist forests	14893.8	7892.19	0.346361	11750.1	0.788926	0.862034	179	0.0152339
Cauca Valley dry forests	1010.97	6339.87	0.862469	15.57	0.015401	0.864587	0	0
Cauca Valley montane forests	13199.9	18891.6	0.588681	3756.15	0.28456	0.705726	80	0.0212984
Caucasus mixed forests	77544.4	90833.3	0.539462	12194.6	0.15726	0.611886	1594	0.130713
Celtic broadleaf forests	31784.8	148973	0.824158	12085.5	0.380227	0.891018	2275	0.188243
Central Afghan Mountains xeric woodlands	128351	11305.9	0.080955	1973.97	0.0153795	0.0950895	0	0
Central African mangroves	9140.58	10983.3	0.545785	3617.64	0.395778	0.725553	406	0.112228
Central American Atlantic moist forests	62646.7	21334	0.254034	11250.5	0.179586	0.387999	1051	0.0934185
Central American dry forests	20341.9	40540.1	0.66588	13100.1	0.643998	0.881053	236	0.0180151
Central American montane forests	8114.49	5143.77	0.387967	7407.45	0.912867	0.946672	1801	0.243134
Central American pine-oak forests	56564.9	54409.6	0.490289	43374.7	0.766813	0.881142	1262	0.0290953
Central Anatolian steppe	8327.88	14674	0.637949	252.36	0.030303	0.64892	0	0
Central Anatolian steppe and woodlands	32200.9	68318.3	0.679654	5561.91	0.172725	0.734986	0	0
Central and Southern Cascades forests	39583.4	4967.46	0.111501	3331.26	0.0841579	0.186275	1113	0.334108
Central and Southern mixed grasslands	112917	168668	0.598995	64153.2	0.568145	0.826824	444	0.00692094
Central Andean dry puna	244171	11296.1	0.0442173	135481	0.554859	0.574542	14851	0.109617
Central Andean puna	196753	15544.8	0.0732216	135610	0.68924	0.711994	4238	0.0312513
Central Andean wet puna	94901	21781.9	0.186676	77294.3	0.814473	0.849106	3736	0.0483347
Central Asian northern desert	592339	60517.8	0.0926969	1394.55	0.00235431	0.094833	0	0
Central Asian riparian woodlands	36234.7	50838	0.583857	390.24	0.0107698	0.588339	0	0
Central Asian southern desert	496136	65006.1	0.115846	13891.7	0.0279998	0.140602	0	0
Central British Columbia Mountain forests	69002.1	1004.49	0.0143485	781.2	0.0113214	0.0255075	156	0.199693
Central Canadian Shield forests	401612	13003.6	0.0313632	0	0	0.0313632	0	0
Central China loess plateau mixed forests	89086.9	270482	0.75224	17846.6	0.200329	0.801873	0	0
Central Congolian lowland forests	404906	9687.15	0.0233655	0	0	0.0233655	0	0
Central Deccan Plateau dry deciduous forests	10604.9	227491	0.95546	189.72	0.0178899	0.956256	5	0.0263546
Central European mixed forests	127966	596406	0.823342	1104.48	0.00863106	0.824867	104	0.094162
Central forest-grasslands transition	126710	276309	0.685599	66388.7	0.523943	0.850327	503	0.00757659
Central Indochina dry forests	76917.8	240523	0.757694	45000.1	0.585041	0.899453	7953	0.176733
Central Korean deciduous forests	22334.7	72901.9	0.765482	0	0	0.765482	0	0
Central Mexican matorral	12373.6	46950.5	0.791424	8586.45	0.693935	0.936162	20	0.00232925
Central Pacific coastal forests	55188.1	7342.11	0.117417	735.39	0.0133252	0.129178	0	0
Central Persian desert basins	477771	101227	0.174832	61958.1	0.129681	0.281841	1395	0.0225152
Central Range montane rain forests	136311	35657	0.207347	39237.7	0.287854	0.435515	11842	0.301802
Central Range sub-alpine grasslands	14223.4	1359.99	0.0872717	5079.15	0.357098	0.413205	2036	0.400854
Central Ranges xeric scrub	275163	6995.52	0.0247929	2447.37	0.00889427	0.0334667	0	0
Central tall grasslands	51978.1	194407	0.789037	3756.69	0.0722745	0.804284	262	0.0697422
Central Tibetan Plateau alpine steppe	597731	11491.9	0.0188632	2667.24	0.00446227	0.0232413	0	0
Central U.S. hardwood forests	72776.3	219537	0.751033	9866.07	0.135567	0.784785	182	0.0184471
Central Zambezian Miombo woodlands	1.12373e+06	46588.8	0.0398085	607497	0.540606	0.558894	49188	0.0809683
Cerrado	1.21647e+06	694620	0.363468	613908	0.504663	0.684702	22252	0.0362465
Changbai Mountains mixed forests	85175.5	7704.9	0.0829551	4808.16	0.0564501	0.134722	0	0
Changjiang Plain evergreen forests	85346.4	328113	0.79358	5424.75	0.0635616	0.8067	4	0.000737361
Chao Phraya freshwater swamp forests	343.35	37785.5	0.990995	331.11	0.964351	0.999679	9	0.0271813
Chao Phraya lowland moist deciduous forests	3432.6	12752.4	0.787914	1183.77	0.344861	0.861054	304	0.256807
Cherskii-Kolyma mountain tundra	542940	3639.06	0.00665788	0	0	0.00665788	0	0
Chhota-Nagpur dry deciduous forests	11052.6	110448	0.909032	2027.52	0.183442	0.92572	151	0.0744752
Chiapas Depression dry forests	5371.2	8035.11	0.599353	4723.74	0.879457	0.951705	0	0
Chiapas montane forests	2758.59	3024.81	0.523016	809.37	0.2934	0.662963	24	0.0296527
Chihuahuan desert	438471	71258.5	0.139797	305751	0.69731	0.739625	3610	0.011807
Chilean matorral	99683.3	41259.4	0.292739	51859.3	0.52024	0.660685	166	0.00320097
Chimalapas montane forests	1974.87	112.68	0.0539772	1963.53	0.994258	0.994568	0	0
Chin Hills-Arakan Yoma montane forests	27497.9	2267.73	0.0761862	18303.2	0.665623	0.691098	0	0
Chiquitano dry forests	177186	52588.8	0.228871	102145	0.576484	0.673414	12823	0.125538
ChocÃ³-DariÃ©n moist forests	65653	3191.13	0.046353	169.56	0.00258267	0.0488159	10	0.0589762
Chukchi Peninsula tundra	263874	2640.24	0.00990658	0	0	0.00990658	0	0
Colorado Plateau shrublands	277417	48976.5	0.150053	216993	0.782191	0.814874	11577	0.0533519
Colorado Rockies forests	114736	17995.3	0.135577	112051	0.9766	0.979772	16415	0.146496
Cook Inlet taiga	23356.5	4056.39	0.147974	3364.83	0.144064	0.27072	1433	0.425876
Coolgardie woodlands	127534	5295.42	0.0398663	22847.1	0.179145	0.21187	958	0.0419309
Copper Plateau taiga	16566.8	342.9	0.0202784	0	0	0.0202784	0	0
Cordillera Central pÃ¡ramo	9423.9	2749.68	0.225873	6885	0.730589	0.791442	839	0.121859
Cordillera de Merida pÃ¡ramo	2443.32	365.13	0.130011	2259.45	0.924746	0.93453	970	0.429308
Cordillera La Costa montane forests	5127.75	7802.64	0.603434	1709.19	0.333322	0.735618	570	0.333491
Cordillera Oriental montane forests	56184.9	11793.4	0.173488	23022	0.409754	0.512155	2614	0.113544
Corsican montane broadleaf and mixed forests	1764.09	1054.44	0.37411	0	0	0.37411	0	0
Costa Rican seasonal moist forests	1372.14	7217.55	0.840257	1061.37	0.773514	0.963821	105	0.0989287
Crete Mediterranean forests	958.23	3511.8	0.785632	0	0	0.785632	0	0
Crimean Submediterranean forest complex	11520.6	16576.7	0.589973	0	0	0.589973	0	0
Cross-Niger transition forests	4265.1	16030.8	0.789854	3568.68	0.836717	0.965687	0	0
Cross-Sanaga-Bioko coastal forests	44330.8	5507.19	0.110502	26557	0.599065	0.643369	4906	0.184735
Cuban cactus scrub	845.73	1305.36	0.606837	798.93	0.944663	0.978244	103	0.128922
Cuban dry forests	24402	36993.4	0.602544	20135.6	0.825163	0.93051	303	0.015048
Cuban moist forests	11206.4	8072.55	0.418725	9801.99	0.874682	0.927156	1132	0.115487
Cuban pine forests	3397.59	1923.93	0.361538	3195.63	0.940558	0.962048	199	0.0622725
Cuban wetlands	3955.95	824.94	0.172549	3043.71	0.769401	0.80919	260	0.0854221
Cyprus Mediterranean forests	590.67	7388.91	0.925977	0	0	0.925977	0	0
Da Hinggan-Dzhagdy Mountains conifer forests	240030	8310.15	0.0334627	0	0	0.0334627	0	0
Daba Mountains evergreen forests	84315.2	83212.2	0.496708	16582	0.196666	0.595688	0	0
Daurian forest steppe	136472	72328.9	0.346401	0	0	0.346401	0	0
Davis Highlands tundra	78244.2	0	0	0	0	0	0	0
Deccan thorn scrub forests	2724.57	332501	0.991872	441.36	0.161993	0.993189	1	0.00226572
Dinaric Mountains mixed forests	31259.2	26890.2	0.462433	7303.59	0.233646	0.588034	287	0.0392957
Drakensberg alti-montane grasslands and woodlands	11268	665.37	0.0557571	11268	1	1	51	0.00452609
Drakensberg montane grasslands, woodlands and forests	153317	48235.3	0.239319	136023	0.887204	0.914198	1887	0.0138726
Dry Chaco	646734	135430	0.173148	319672	0.494287	0.58185	44933	0.14056
East Afghan montane conifer forests	16025	4105.53	0.203945	7312.68	0.456328	0.567207	12	0.00164098
East African halophytics	1842.93	17.19	0.00924134	1777.86	0.964692	0.965018	0	0
East African mangroves	8159.4	2161.89	0.209459	5287.95	0.648081	0.721793	422	0.0798041
East African montane forests	43742	21849.3	0.333113	43541.9	0.995426	0.99695	3325	0.0763632
East African montane moorlands	2864.16	431.46	0.130919	2864.16	1	1	1856	0.648008
East Central Texas forests	20051.9	32028.5	0.614982	20043.9	0.999601	0.999846	138	0.00688489
East Deccan dry-evergreen forests	141.75	19624.8	0.992829	90.9	0.64127	0.997427	2	0.0220022
East European forest steppe	86999	628731	0.878447	1443.6	0.0165933	0.880464	96	0.0665004
East Saharan montane xeric woodlands	27346.1	582.12	0.0208434	0	0	0.0208434	0	0
East Siberian taiga	3.77938e+06	93788.1	0.0242148	12423.1	0.00328709	0.0274223	0	0
East Sudanian savanna	790880	126493	0.137886	406105	0.513485	0.580569	48137	0.118533
Eastern Anatolian deciduous forests	35347.1	45547.7	0.563049	12025.2	0.340203	0.711701	0	0
Eastern Anatolian montane steppe	66228.7	96239.4	0.592359	13655	0.206179	0.676406	1926	0.141047
Eastern Arc forests	20853.1	2844.45	0.120031	18203.5	0.87294	0.888191	2267	0.124537
Eastern Australia mulga shrublands	245582	8224.29	0.0324038	71715.8	0.292024	0.314965	612	0.00853369
Eastern Australian temperate forests	162164	47962.8	0.228256	62531.6	0.385607	0.525847	14550	0.232682
Eastern Canadian forests	399692	25387.5	0.059724	1569.6	0.00392702	0.0634165	330	0.210245
Eastern Canadian Shield taiga	636825	2164.5	0.00338738	0	0	0.00338738	0	0
Eastern Cascades forests	49651.6	4211.55	0.0781899	13475.9	0.271409	0.328377	488	0.0362128
Eastern Congolian swamp forests	86412.1	2313.54	0.0260752	0	0	0.0260752	0	0
Eastern Cordillera real montane forests	77422	25219.2	0.245702	17028	0.219938	0.411601	1045	0.0613695
Eastern forest-boreal transition	272948	49414	0.153287	13722.3	0.0502744	0.195855	255	0.0185829
Eastern Gobi desert steppe	269639	12681.5	0.0449189	6870.87	0.0254817	0.0692561	69	0.0100424
Eastern Great Lakes lowland forests	10833.8	99523.3	0.901829	2495.07	0.230303	0.924438	6	0.00240474
Eastern Guinean forests	136186	50342.6	0.269892	124934	0.917377	0.939676	2192	0.0175452
Eastern highlands moist deciduous forests	70479.3	266194	0.79066	5196.96	0.0737374	0.806096	336	0.0646532
Eastern Himalayan alpine shrub and meadows	109441	11147.6	0.0924427	1211.67	0.0110714	0.102491	52	0.042916
Eastern Himalayan broadleaf forests	72066.8	11143.9	0.133924	0	0	0.133924	0	0
Eastern Himalayan subalpine conifer forests	25946.2	1585.44	0.0575861	3.24	0.000124874	0.0577038	0	0
Eastern Java-Bali montane rain forests	3281.85	10895.4	0.768513	3281.85	1	1	684	0.208419
Eastern Java-Bali rain forests	1351.17	37966.5	0.965635	1351.17	1	1	289	0.213889
Eastern Mediterranean conifer-sclerophyllous-broadleaf forests	19359.9	116881	0.857899	9391.59	0.485105	0.926833	0	0
Eastern Miombo woodlands	465437	18721.3	0.0386677	167584	0.360058	0.384803	16689	0.0995857
Eastern Panamanian montane forests	2817.18	123.21	0.0419026	134.91	0.0478883	0.0877843	63	0.466978
Eastern Zimbabwe montane forest-grassland mosaic	7250.04	589.5	0.0751957	3654.27	0.504034	0.541329	84	0.0229868
Ecuadorian dry forests	5419.89	13812.2	0.718185	199.98	0.0368974	0.728583	0	0
Edwards Plateau savanna	45787.1	15857.5	0.25724	30272	0.661147	0.748313	0	0
Einasleigh upland savanna	124697	3883.41	0.0302023	7602.12	0.0609649	0.0893259	784	0.103129
Elburz Range forest steppe	31820.8	31558.3	0.497929	11372.9	0.357402	0.67737	131	0.0115187
Emin Valley steppe	49945.2	11219.5	0.183431	0	0	0.183431	0	0
English Lowlands beech forests	63.36	40995.5	0.998457	51.84	0.818182	0.999719	13	0.250772
Enriquillo wetlands	120.33	107.82	0.472584	112.86	0.937921	0.967258	54	0.478469
Eritrean coastal desert	2209.77	199.44	0.0827823	1444.41	0.653647	0.682319	0	0
Esperance mallee	63132.8	44749.7	0.4148	1367.19	0.0216558	0.427473	88	0.0643656
Espinal	165461	129952	0.4399	105606	0.638253	0.797385	3	2.84075e-05
Ethiopian montane forests	177823	71433.7	0.286587	165091	0.928403	0.948921	2890	0.0175055
Ethiopian montane grasslands and woodlands	138974	103509	0.426872	134639	0.968813	0.982126	589	0.00437465
Ethiopian montane moorlands	15021.8	10171.5	0.403739	15021.8	1	1	2449	0.16303
Ethiopian xeric grasslands and shrublands	133613	10676.2	0.0739921	43659.2	0.326759	0.376573	1722	0.0394419
Etosha Pan halophytics	7082.46	122.76	0.0170376	0	0	0.0170376	0	0
Euxine-Colchic broadleaf forests	25549.7	40657.3	0.614093	2207.34	0.0863938	0.647433	29	0.013138
Everglades	7552.53	8589.87	0.532131	0	0	0.532131	0	0
Eyre and York mallee	15227	34819.4	0.695742	0.36	2.36e-05	0.695749	0	0
Fiji tropical dry forests	3302.55	792.36	0.193499	0	0	0.193499	0	0
Fiordland temperate forests	8044.29	99.09	0.0121682	0	0	0.0121682	0	0
Flint Hills tall grasslands	22168.2	7206.39	0.245328	17698.8	0.798387	0.847848	147	0.00830566
Florida sand pine scrub	664.92	2806.74	0.808472	98.46	0.148078	0.836833	0	0
Fraser Plateau and Basin complex	126441	5746.59	0.043473	0	0	0.043473	0	0
Ghorat-Hazarajat alpine meadow	63051.8	3587.04	0.053828	570.15	0.00904256	0.0623839	0	0
Gibson desert	155284	869.22	0.00556644	0	0	0.00556644	0	0
Gissaro-Alai open woodlands	105042	62785.9	0.374108	31056.8	0.29566	0.559159	1104	0.0355477
Goadavari-Krishna mangroves	319.77	3683.16	0.920116	71.82	0.224599	0.938058	5	0.0696185
Gobi Lakes Valley desert steppe	136071	3143.16	0.0225779	0	0	0.0225779	0	0
Great Basin montane forests	5365.8	430.83	0.0743242	4036.41	0.752248	0.770662	1520	0.376572
Great Basin shrub steppe	289894	38338.6	0.116803	184704	0.637145	0.679527	9800	0.0530578
Great Lakes Basin desert steppe	143836	5816.97	0.0388698	0	0	0.0388698	0	0
Great Sandy-Tanami desert	814435	6991.92	0.00851192	2768.4	0.00339917	0.0118822	0	0
Great Victoria desert	420895	2721.06	0.00642341	745.83	0.00177201	0.00818404	0	0
Greater Negros-Panay rain forests	4118.4	18280.9	0.816137	4118.4	1	1	137	0.0332653
Guajira-Barranquilla xeric scrub	13074.9	14078.2	0.518474	9218.79	0.705074	0.857985	59	0.00639997
Guayaquil flooded grasslands	52.83	2816.82	0.98159	0	0	0.98159	0	0
Guianan freshwater swamp forests	6065.73	1515.06	0.199855	1312.65	0.216404	0.37301	255	0.194264
Guianan Highlands moist forests	145838	1042.47	0.00709739	8.19	5.62e-05	0.00715315	0	0
Guianan moist forests	461923	9460.26	0.0200691	8892.18	0.0192503	0.0389331	115	0.0129327
Guianan piedmont and lowland moist forests	227005	1964.97	0.00858177	151.02	0.000665271	0.00924133	0	0
Guianan savanna	97204.7	7107.48	0.0681366	2155.86	0.0221786	0.088804	0	0
Guinean forest-savanna mosaic	500278	157665	0.239633	352351	0.704312	0.775168	11059	0.0313863
Guinean mangroves	14788.9	3642.57	0.197628	7972.65	0.539097	0.630184	51	0.00639687
Guinean montane forests	23487.6	7636.5	0.245357	12491.5	0.531833	0.646701	299	0.0239364
Guizhou Plateau broadleaf and mixed forests	132724	136616	0.507226	28873.6	0.217547	0.614427	0	0
Gulf of California xeric scrub	18027.8	1151.28	0.0600279	712.44	0.0395189	0.0971746	0	0
Gulf of Oman desert and semi-desert	28310.8	26671	0.485088	5576.94	0.19699	0.58652	5	0.000896549
Gulf of St. Lawrence lowland forests	15943.8	15083.7	0.486141	337.14	0.0211456	0.497007	78	0.231358
Gurupa varzeÃ¡	8373.96	258.57	0.029953	4158.27	0.496572	0.511651	0	0
Hainan Island monsoon rain forests	9109.71	5676.75	0.383915	0	0	0.383915	0	0
Hawaii tropical dry forests	2673.99	742.14	0.217246	0	0	0.217246	0	0
Hawaii tropical high shrublands	1598.13	11.34	0.0070458	0	0	0.0070458	0	0
Helanshan montane conifer forests	15861.6	8851.5	0.35817	10139.7	0.639259	0.768466	0	0
Hengduan Mountains subalpine conifer forests	73930.2	25594.3	0.257166	5154.48	0.0697209	0.308957	0	0
High Arctic tundra	381824	23.67	6.2e-05	0	0	6.2e-05	0	0
High Monte	107848	9123.03	0.0779941	71778.2	0.665551	0.691636	1452	0.020229
Highveld grasslands	110428	75089.2	0.404755	71403.6	0.646605	0.789644	306	0.0042855
Himalayan subtropical broadleaf forests	16549.7	21696.5	0.567286	0	0	0.567286	0	0
Himalayan subtropical pine forests	26103.7	50086.6	0.657388	90.18	0.00345468	0.658572	1	0.0110889
Hindu Kush alpine meadow	26520.1	1795.95	0.0634251	30.6	0.00115384	0.0645058	0	0
Hispaniolan dry forests	4446.9	7713.36	0.634309	3820.32	0.859097	0.948473	386	0.101039
Hispaniolan moist forests	12163.8	27342.5	0.692105	9084.87	0.746879	0.922065	783	0.0861873
Hispaniolan pine forests	7586.91	3987	0.344482	5778.18	0.761599	0.843724	1943	0.336265
Hobyo grasslands and shrublands	13643.7	6725.25	0.330171	3047.4	0.223355	0.479781	0	0
Hokkaido deciduous forests	2695.41	17156.3	0.864223	229.59	0.0851781	0.875788	0	0
Hokkaido montane conifer forests	15980.9	24520.5	0.605423	572.58	0.0358289	0.61956	0	0
Honshu alpine conifer forests	2401.47	8333.82	0.776301	34.11	0.0142038	0.779479	0	0
Huang He Plain mixed forests	10976.7	409141	0.973872	3474.09	0.316498	0.982142	0	0
Humid Chaco	231672	56962.5	0.197352	100227	0.432627	0.544599	845	0.00843083
Humid Pampas	96729.1	292296	0.751355	93129.7	0.962788	0.990747	63	0.000676476
Huon Peninsula montane rain forests	9151.92	6173.01	0.402808	0	0	0.402808	0	0
Iberian conifer forests	15738.1	18719.2	0.543257	0	0	0.543257	0	0
Iberian sclerophyllous and semi-deciduous forests	83814.6	211559	0.716242	4906.62	0.0585414	0.732854	0	0
Iceland boreal birch forests and alpine tundra	72655.9	7505.28	0.0936273	0	0	0.0936273	0	0
Illyrian deciduous forests	6434.64	27468.6	0.810206	1444.41	0.224474	0.85281	49	0.0339239
Indochina mangroves	1928.97	16588	0.895827	1232.82	0.639108	0.962405	44	0.0356905
Indus River Delta-Arabian Sea mangroves	1026.18	2807.01	0.732291	873	0.850728	0.960039	94	0.107675
Indus Valley desert	8099.19	11431.7	0.585314	2430.45	0.300086	0.709755	0	0
Inner Niger Delta flooded savanna	39427.6	5196.33	0.116447	2471.49	0.0626843	0.171832	0	0
Interior Alaska-Yukon lowland taiga	435243	5365.89	0.0121783	2003.04	0.00460212	0.0167244	45	0.0224659
Interior Yukon-Alaska alpine tundra	230382	1412.19	0.00609242	1396.8	0.00606297	0.0121185	0	0
Iquitos varzeÃ¡	107096	3654.72	0.0329994	7665.12	0.0715723	0.10221	0	0
Irrawaddy dry forests	3577.68	30507.2	0.895036	2755.8	0.770276	0.975887	31	0.011249
Irrawaddy freshwater swamp forests	479.52	14219.9	0.967378	479.52	1	1	0	0
Irrawaddy moist deciduous forests	50755.4	85992.3	0.628839	34183.5	0.673495	0.878814	1915	0.0560211
Isthmian-Atlantic moist forests	30590.6	20866.5	0.405512	4410	0.144162	0.491215	1031	0.233787
Isthmian-Pacific moist forests	12290.2	11468.6	0.482709	7004.7	0.569941	0.777535	51	0.00728083
Italian sclerophyllous and semi-deciduous forests	3254.13	89155.8	0.964786	283.5	0.0871201	0.967854	30	0.10582
Itigi-Sumbu thicket	7398.27	285.39	0.0371425	3187.8	0.430885	0.452023	861	0.270092
Jalisco dry forests	11010.8	9396.99	0.460461	603.81	0.0548381	0.490049	0	0
Jamaican dry forests	34.02	1907.55	0.982478	34.02	1	1	0	0
Jamaican moist forests	699.12	6983.19	0.908996	645.75	0.923661	0.993053	0	0
JapurÃ¡-Solimoes-Negro moist forests	260646	1598.31	0.00609474	15851.1	0.0608146	0.0665387	795	0.0501543
Jarrah-Karri forest and shrublands	6931.26	1799.82	0.206139	0	0	0.206139	0	0
Jian Nan subtropical evergreen forests	382249	272225	0.415945	61253.3	0.160244	0.509536	0	0
Jos Plateau forest-grassland mosaic	2884.77	10464.3	0.783897	2880.72	0.998596	0.999697	0	0
Junggar Basin semi-desert	253396	45467.3	0.152134	3516.84	0.0138788	0.163901	0	0
JuruÃ¡-Purus moist forests	240191	1276.11	0.00528481	29391.8	0.122368	0.127007	0	0
Kalaallit Nunaat high arctic tundra	264682	33.03	0.000124776	0	0	0.000124776	0	0
Kalaallit Nunaat low arctic tundra	139870	216.27	0.00154383	0	0	0.00154383	0	0
Kalahari Acacia-Baikiaea woodlands	324449	11555.9	0.0343921	2395.89	0.00738449	0.0415226	3	0.00125214
Kalahari xeric savanna	556274	32603.8	0.0553659	6616.26	0.0118939	0.0666013	29	0.00438314
Kamchatka Mountain tundra and forest tundra	110536	1455.93	0.0130003	0	0	0.0130003	0	0
Kamchatka-Kurile meadows and sparse forests	115633	3491.19	0.0293071	0	0	0.0293071	0	0
Kamchatka-Kurile taiga	14548.4	450.72	0.0300497	0	0	0.0300497	0	0
Kaokoveld desert	38934.5	795.06	0.0200118	142.29	0.0036546	0.0235932	0	0
Karakoram-West Tibetan Plateau alpine steppe	139252	3405.33	0.0238707	0	0	0.0238707	0	0
Kayah-Karen montane rain forests	102748	16513.1	0.138461	12526.6	0.121916	0.243496	2189	0.174747
Kazakh forest steppe	75177.4	333800	0.816182	7319.97	0.0973693	0.83408	37	0.00505467
Kazakh semi-desert	624500	46475.6	0.0692657	58177.3	0.0931582	0.155971	0	0
Kazakh steppe	360016	429032	0.543734	62896.8	0.174705	0.623446	66	0.00104934
Kazakh upland	40655.2	30904.7	0.431872	0	0	0.431872	0	0
Khangai Mountains alpine meadow	32539.9	4525.29	0.12209	0	0	0.12209	0	0
Khangai Mountains conifer forests	1735.65	1164.06	0.40144	0	0	0.40144	0	0
Khathiar-Gir dry deciduous forests	4939.74	260514	0.981391	2162.61	0.437798	0.989538	131	0.060575
Kimberly tropical savanna	323086	7002.63	0.0212144	13259.8	0.0410411	0.0613848	259	0.0195327
Kinabalu montane alpine meadows	2826.54	1379.79	0.328027	0	0	0.328027	0	0
Klamath-Siskiyou forests	44045.7	6174.72	0.122952	22928.6	0.520563	0.579511	2566	0.111913
Knysna-Amatole montane forests	1528.02	1500.75	0.495498	672.3	0.439981	0.717469	0	0
Kola Peninsula tundra	45474.2	4106.07	0.0828166	0	0	0.0828166	0	0
Kopet Dag semi-desert	18520	7741.89	0.294795	2738.25	0.147854	0.399062	0	0
Kopet Dag woodlands and forest steppe	43463.2	14937.2	0.255773	2332.62	0.0536689	0.295714	10	0.00428702
Kuh Rud and Eastern Iran montane woodlands	100243	26377.5	0.208319	23823.9	0.237662	0.396472	3	0.000125924
KwaZulu-Cape coastal forest mosaic	4416.66	6332.67	0.589122	3925.89	0.888882	0.954344	179	0.0455948
La Costa xeric shrublands	32867.3	32395.6	0.496386	13374.9	0.406937	0.701325	473	0.0353648
Lake Chad flooded savanna	14381.7	3611.07	0.200695	10126	0.704087	0.763475	410	0.0404899
Lara-FalcÃ³n dry forests	10317.6	6363.72	0.381488	1969.2	0.190858	0.499536	40	0.0203128
Lesser Sundas deciduous forests	6651.9	12770	0.657505	5228.91	0.786078	0.926733	518	0.0990646
Llanos	304260	66824.1	0.180078	19813.4	0.0651199	0.233471	9	0.000454238
Low Arctic tundra	714083	343.98	0.000481477	0	0	0.000481477	0	0
Low Monte	311890	34747.7	0.100242	109767	0.351943	0.416905	802	0.00730636
Lower Gangetic Plains moist deciduous forests	14525.1	232392	0.941174	6379.38	0.439197	0.96701	133	0.0208484
Lowland fynbos and renosterveld	13178.5	15891.8	0.546668	1178.55	0.0894296	0.587209	122	0.103517
Luang Prabang montane rain forests	60855.6	10503	0.147186	19376.5	0.318401	0.418723	893	0.0460868
Luzon montane rain forests	4819.32	3294.9	0.406065	3392.28	0.703892	0.824131	205	0.0604313
Luzon rain forests	13644.9	59315.2	0.812981	9545.4	0.699558	0.943812	903	0.0946005
Luzon tropical pine forests	3782.43	3308.4	0.466574	2399.13	0.634283	0.804917	143	0.0596049
Madagascar dry deciduous forests	132919	6927.12	0.0495339	125693	0.945634	0.948327	3959	0.0314974
Madagascar ericoid thickets	1234.17	45.18	0.0353148	808.29	0.654926	0.667112	112	0.138564
Madagascar lowland forests	95227.4	5503.86	0.0546391	48023.9	0.504308	0.531392	943	0.0196361
Madagascar mangroves	3151.35	212.22	0.0630937	2016.45	0.639869	0.662591	0	0
Madagascar spiny thickets	36173.7	1811.61	0.0476924	27324.4	0.755365	0.767033	356	0.0130287
Madagascar subhumid forests	188665	10092.9	0.0507797	131681	0.697961	0.713298	1936	0.0147022
Madagascar succulent woodlands	73384.8	4183.11	0.0539283	53417.9	0.727914	0.742588	873	0.0163428
Madeira-TapajÃ³s moist forests	656445	53914.6	0.0758976	72343.7	0.110205	0.177739	2473	0.034184
Magdalena Valley dry forests	6463.8	13029.1	0.668403	5800.5	0.897382	0.965972	0	0
Magdalena Valley montane forests	63460.3	41666.8	0.396346	30904.2	0.486984	0.690316	1192	0.0385708
Magdalena-UrabÃ¡ moist forests	43595.8	27989.9	0.390998	21605	0.495576	0.692805	1	4.62855e-05
Magellanic subpolar forests	120408	2502.99	0.0203643	41310.2	0.343086	0.356464	3615	0.0875087
Malabar Coast moist forests	400.5	25468.1	0.984518	214.92	0.536629	0.992826	90	0.41876
Manchurian mixed forests	410728	87793.4	0.176108	66973.1	0.16306	0.310451	0	0
Mandara Plateau mosaic	954.9	6569.64	0.873095	954.9	1	1	5	0.00523615
Maputaland coastal forest mosaic	20486.3	5354.64	0.207215	17091.2	0.834272	0.868613	1218	0.0712648
Maputaland-Pondoland bushland and thickets	12090.7	6850.35	0.361667	11598.2	0.959268	0.973999	70	0.00603541
MaraÃ±Ã³n dry forests	9474.03	1911.24	0.16787	4731.3	0.499397	0.583433	0	0
Maracaibo dry forests	12434	15858.9	0.560525	11775.2	0.947016	0.976715	0	0
MarajÃ³ varzeÃ¡	78905.2	2723.4	0.0333633	8235.18	0.104368	0.134249	0	0
MaranhÃ£o BabaÃ§u forests	104110	37279.3	0.263664	102697	0.986421	0.990001	58	0.00056477
Masai xeric grasslands and shrublands	98986	1975.95	0.0195712	68528.2	0.692303	0.698325	993	0.0144904
Mato Grosso seasonal forests	358269	55078.5	0.13325	16598.3	0.0463293	0.173406	161	0.00969977
Mediterranean acacia-argania dry woodlands and succulent thickets	61584.8	32825	0.347686	11961.7	0.194232	0.474386	0	0
Mediterranean conifer and mixed forests	7649.37	14008.4	0.646807	4548.51	0.594625	0.856825	30	0.00659557
Mediterranean dry woodlands and steppe	229591	58866.5	0.204073	103176	0.44939	0.561755	94	0.000911063
Mediterranean High Atlas juniper steppe	6192.09	155.7	0.0245282	3701.97	0.597855	0.607719	0	0
Mediterranean woodlands and forests	118198	217952	0.648377	61002.5	0.516104	0.829851	131	0.00214745
Meghalaya subtropical forests	27442.6	14300.5	0.342584	352.08	0.0128297	0.351019	0	0
Meseta Central matorral	94582.1	30838.3	0.24588	54551.7	0.576766	0.68083	0	0
Mesoamerican Gulf-Caribbean mangroves	11136.2	3574.62	0.242992	4391.64	0.394356	0.541522	59	0.0134346
Mesopotamian shrub desert	169610	39479.8	0.188817	23776.2	0.140181	0.30253	0	0
Mid-Continental Canadian forests	318467	22841	0.066922	1419.57	0.00445751	0.0710813	7	0.00493107
Middle Arctic tundra	906482	597.78	0.000659016	0	0	0.000659016	0	0
Middle Atlantic coastal forests	14718.3	106327	0.878406	4.86	0.000330201	0.878447	0	0
Middle East steppe	74988.3	56313.9	0.428888	20541.2	0.273925	0.58533	0	0
Midwestern Canadian Shield forests	465893	4047.21	0.00861217	0	0	0.00861217	0	0
Mindanao montane rain forests	10424.2	6381.9	0.379736	9116.01	0.8745	0.922157	721	0.0790916
Mindanao-Eastern Visayas rain forests	23870.9	51958.2	0.685201	18824.1	0.788581	0.933446	131	0.00695915
Mindoro rain forests	2085.21	5037.84	0.707259	1545.03	0.740947	0.924165	114	0.073785
Miskito pine forests	13604.7	1289.88	0.0866008	0	0	0.0866008	0	0
Mississippi lowland forests	35886.3	71698.7	0.666437	20345.3	0.566938	0.855547	1617	0.0794778
Mitchell grass downs	446810	14668.7	0.0317864	0	0	0.0317864	0	0
Mizoram-Manipur-Kachin rain forests	117099	17494.7	0.129981	51408.2	0.439014	0.511932	1873	0.0364339
Mojave desert	103615	26537.5	0.203895	100869	0.973495	0.978899	33942	0.336496
Mongolian-Manchurian grassland	632332	247571	0.281362	18589	0.0293975	0.302488	0	0
Montana Valley and Foothill grasslands	56098.4	25236.7	0.310281	19895	0.354644	0.554885	8	0.000402112
Montane fynbos and renosterveld	38119.2	6485.76	0.145404	8936.37	0.234432	0.345749	317	0.035473
Monte Alegre varzeÃ¡	56199.3	2499.84	0.0425873	19269.8	0.342883	0.370868	223	0.0115725
Motagua Valley thornscrub	861.21	1480.68	0.632259	861.21	1	1	3	0.00348347
Mount Cameroon and Bioko montane forests	841.59	181.71	0.177573	841.59	1	1	540	0.641643
Mount Lofty woodlands	1037.79	16269.8	0.940038	143.37	0.138149	0.948322	10	0.0697496
Murray-Darling woodlands and mallee	121340	76131.9	0.385533	21187.2	0.17461	0.492825	13065	0.616647
Muskwa-Slave Lake forests	251695	5369.13	0.0208863	7123.86	0.0283035	0.0485987	9	0.00126336
Myanmar Coast mangroves	5094.09	10276.6	0.668583	3112.56	0.611014	0.871084	147	0.047228
Myanmar coastal rain forests	32408.8	24905.1	0.434538	21804.8	0.672806	0.814984	19	0.000871366
Nama Karoo	320707	30323.1	0.0863831	186433	0.581318	0.617485	1640	0.00879674
Namib desert	72920.6	925.65	0.0125348	0	0	0.0125348	0	0
Namibian savanna woodlands	220957	5023.53	0.0222299	1.98	8.96e-06	0.0222387	0	0
Napo moist forests	237007	12951.5	0.0518145	2281.23	0.00962517	0.0609409	82	0.0359455
Naracoorte woodlands	7088.94	18069.6	0.718229	2571.57	0.362758	0.820444	356	0.138437
Narmada Valley dry deciduous forests	4162.32	165146	0.975416	260.73	0.0626405	0.976956	1	0.00383539
Nebraska Sand Hills mixed grasslands	47847.9	12973	0.213299	0	0	0.213299	0	0
Negro-Branco moist forests	198933	606.15	0.00303775	0	0	0.00303775	0	0
Nelson Coast temperate forests	10494.9	773.19	0.0686177	0	0	0.0686177	0	0
Nenjiang River grassland	6117.66	15223.7	0.713342	576.27	0.0941978	0.740345	0	0
New Britain-New Ireland lowland rain forests	10041.2	11735.1	0.538893	0	0	0.538893	0	0
New Britain-New Ireland montane rain forests	7084.35	3680.64	0.341908	0	0	0.341908	0	0
New Caledonia dry forests	2195.01	806.22	0.26863	0	0	0.26863	0	0
New Caledonia rain forests	9951.75	1128.06	0.101812	0	0	0.101812	0	0
New England-Acadian forests	126188	91858.4	0.42128	14884.4	0.117954	0.489542	456	0.0306361
New Guinea mangroves	12685.1	3947.22	0.237322	8214.84	0.647596	0.731229	1688	0.205482
Newfoundland Highland forests	14000	44.82	0.00319122	376.38	0.0268844	0.0299898	239	0.634997
Niger Delta swamp forests	1543.32	12504.4	0.890137	1543.32	1	1	0	0
Nigerian lowland forests	25293.8	41413.8	0.620826	22614.8	0.894087	0.959841	600	0.0265313
Nihonkai evergreen forests	1533.87	13164.8	0.895646	274.32	0.178842	0.914309	0	0
Nihonkai montane deciduous forests	15352.5	59376.5	0.794558	900.81	0.0586752	0.806612	42	0.0466247
Nile Delta flooded savanna	2938.05	46643.8	0.940743	1577.16	0.536805	0.972553	0	0
North Atlantic moist mixed forests	11990.5	12166.7	0.503647	95.67	0.0079788	0.507608	6	0.0627156
North Central Rockies forests	221169	20238.8	0.0838366	28108.4	0.12709	0.200272	6156	0.219009
North Island temperate forests	51478.5	21309.7	0.292763	0	0	0.292763	0	0
North Saharan steppe and woodlands	1.57739e+06	93741.8	0.0560949	459821	0.291508	0.331251	0	0
North Tibetan Plateau-Kunlun Mountains alpine desert	367581	1915.83	0.00518497	5201.19	0.0141498	0.0192614	0	0
North Western Ghats moist deciduous forests	4649.49	41697	0.89968	641.79	0.138034	0.913527	98	0.152698
North Western Ghats montane rain forests	11450.6	18957.2	0.623431	919.89	0.0803355	0.653683	138	0.150018
Northeast China Plain deciduous forests	46788.2	179756	0.79347	15678.3	0.33509	0.862676	0	0
Northeast India-Myanmar pine forests	9089.28	637.2	0.0655119	2999.52	0.330006	0.373899	4	0.00133355
Northeast Siberian coastal tundra	187538	1571.94	0.00831231	0	0	0.00831231	0	0
Northeast Siberian taiga	1.08538e+06	16994.9	0.0154166	0	0	0.0154166	0	0
Northeastern Brazil restingas	4771.71	1457.82	0.234018	3448.53	0.722703	0.787596	311	0.0901834
Northeastern coastal forests	1951.29	77221.5	0.975354	354.69	0.181772	0.979834	6	0.0169162
Northeastern Congolian lowland forests	519039	14036.7	0.0263315	1591.2	0.00306567	0.0293164	308	0.193565
Northeastern Himalayan subalpine conifer forests	42668.1	3544.02	0.0766903	0	0	0.0766903	0	0
Northeastern Spain and Southern France Mediterranean forests	10994	70061.9	0.864366	2737.44	0.248995	0.898138	102	0.0372611
Northern Acacia-Commiphora bushlands and thickets	293623	32450.5	0.0995191	257656	0.877507	0.889698	34597	0.134276
Northern Anatolian conifer and deciduous forests	53213.6	48230.7	0.47544	2575.26	0.0483948	0.500826	0	0
Northern Andean pÃ¡ramo	24232.1	5666.58	0.189526	17114.8	0.706283	0.76195	3473	0.202924
Northern Annamites rain forests	42469.6	4816.89	0.101866	37878.8	0.891906	0.902917	1691	0.0446423
Northern California coastal forests	8794.8	3021.48	0.255705	4258.71	0.48423	0.616115	295	0.0692698
Northern Canadian Shield taiga	549802	500.85	0.000910136	0	0	0.000910136	0	0
Northern Congolian forest-savanna mosaic	676228	32201	0.0454541	106782	0.157909	0.196185	13350	0.125021
Northern Cordillera forests	259052	1260.09	0.00484069	87.75	0.000338735	0.00517779	0	0
Northern dry deciduous forests	9020.52	48515.9	0.843221	1409.31	0.156234	0.867715	43	0.0305114
Northern Indochina subtropical forests	344597	92233.5	0.211143	62745.8	0.182084	0.354781	1449	0.0230932
Northern Khorat Plateau moist deciduous forests	4158.18	12251.4	0.746601	4091.22	0.983897	0.995919	223	0.054507
Northern Mesoamerican Pacific mangroves	3363.03	1053.9	0.238605	2074.5	0.616854	0.708275	0	0
Northern mixed grasslands	97902.6	118337	0.547249	34910.5	0.356583	0.708693	1868	0.0535083
Northern New Guinea lowland rain and freshwater swamp forests	84856.1	43667	0.33976	7313.49	0.086187	0.396664	1121	0.153278
Northern New Guinea montane rain forests	13832.9	8173.35	0.37141	1268.19	0.0916792	0.429039	0	0
Northern Pacific coastal forests	40775.4	987.03	0.0236344	1438.56	0.0352801	0.0580807	373	0.259287
Northern short grasslands	502755	129215	0.204463	211672	0.421024	0.539404	1373	0.00648645
Northern tall grasslands	32935.4	39364.1	0.544459	5734.08	0.174101	0.623769	773	0.134808
Northern Thailand-Laos moist deciduous forests	32186.2	9725.31	0.232044	8094.78	0.251499	0.425184	1968	0.24312
Northern transitional alpine forests	25497.4	138.69	0.00540996	0	0	0.00540996	0	0
Northern Triangle subtropical forests	51747	2153.97	0.0399616	3386.61	0.0654455	0.102792	1756	0.518513
Northern Triangle temperate forests	10554.2	193.95	0.0180449	0	0	0.0180449	0	0
Northern Vietnam lowland rain forests	6127.29	14344.3	0.700693	5835.33	0.952351	0.985738	390	0.0668343
Northern Zanzibar-Inhambane coastal forest mosaic	79182.4	27319.1	0.256514	43068.3	0.543913	0.660906	2532	0.0587903
Northland temperate kauri forests	12632.8	11251.4	0.471083	0	0	0.471083	0	0
Northwest Iberian montane forests	19012.5	38310.5	0.668327	3040.92	0.159943	0.721376	0	0
Northwest Russian-Novaya Zemlya tundra	224868	18759.1	0.0769992	9136.08	0.0406287	0.1145	255	0.0279113
Northwest Territories taiga	333258	601.47	0.00180157	0	0	0.00180157	0	0
Northwestern Andean montane forests	51551.8	29735.2	0.365805	8708.04	0.168918	0.472932	843	0.0968071
Northwestern Congolian lowland forests	423820	10544.6	0.0242759	618.12	0.00145845	0.0256989	0	0
Northwestern Himalayan alpine shrub and meadows	46037.3	3470.49	0.0700998	2.52	5.47e-05	0.0701507	2	0.793651
Northwestern thorn scrub forests	61234.7	420350	0.872848	28576.3	0.466668	0.932186	3182	0.111351
Nujiang Langcang Gorge alpine conifer and mixed forests	65735.6	17228.9	0.207666	0	0	0.207666	0	0
Nullarbor Plains xeric shrublands	189458	4008.87	0.0207212	0	0	0.0207212	0	0
Oaxacan montane forests	3374.1	4243.5	0.557065	1705.23	0.505388	0.780919	0	0
Ogilvie-MacKenzie alpine tundra	208617	137.61	0.000659196	0	0	0.000659196	0	0
Okanagan dry forests	42432.1	9916.11	0.189426	4833.18	0.113904	0.281753	242	0.0500706
Okhotsk-Manchurian taiga	374483	5193.36	0.0136784	0	0	0.0136784	0	0
Ordos Plateau steppe	119018	96594	0.447999	53014.3	0.44543	0.693876	0	0
Orinoco Delta swamp forests	25762.1	696.24	0.0263145	217.35	0.0084368	0.0345293	48	0.220842
Orinoco wetlands	5419.44	474.21	0.0804612	0	0	0.0804612	0	0
Orissa semi-evergreen forests	1288.53	18964.8	0.936379	148.68	0.115387	0.94372	1	0.00672585
Ozark Mountain forests	32810.1	28128.9	0.461591	4860.72	0.148147	0.541354	649	0.133519
Pacific Coastal Mountain icefields and tundra	100412	2247.93	0.0218969	2312.01	0.0230253	0.044418	982	0.424739
Palouse grasslands	30780.2	15712.3	0.337953	429.48	0.0139531	0.347191	10	0.023284
Pamir alpine desert and tundra	113808	3734.64	0.0317725	6224.85	0.0546959	0.0847306	12	0.00192776
Panamanian dry forests	1267.65	2936.79	0.698497	1181.88	0.932339	0.9796	1	0.00084611
Pannonian mixed forests	53063.8	251896	0.825997	7071.66	0.133267	0.849186	610	0.0862598
Pantanal	153203	16141.4	0.0953169	39707.6	0.259183	0.329795	9915	0.2497
Pantanos de Centla	6322.95	9714.51	0.605739	400.41	0.0633265	0.630706	0	0
Pantepui	50852.2	149.4	0.00292932	0	0	0.00292932	0	0
Paraguana xeric scrub	6969.96	6994.08	0.500864	3897.9	0.559243	0.780002	277	0.0710639
ParanÃ¡ flooded savanna	23182.6	10057.5	0.302572	14790.6	0.638005	0.747535	13	0.000878937
Paropamisus xeric woodlands	74419.4	18381.4	0.198074	833.85	0.0112047	0.207059	0	0
PatÃ­a Valley dry forests	1581.57	686.43	0.302659	369.81	0.233825	0.465714	0	0
Patagonian steppe	526329	26282.4	0.0475604	324605	0.616734	0.634962	6338	0.0195253
Peninsular Malaysian montane rain forests	12731.3	4371.66	0.255608	429.84	0.0337624	0.280741	8	0.0186116
Peninsular Malaysian peat swamp forests	1931.94	1022.04	0.345987	285.39	0.147722	0.442599	0	0
Peninsular Malaysian rain forests	34317.4	72201.6	0.677829	1621.26	0.0472431	0.693049	102	0.062914
Pernambuco coastal forests	547.56	15596.5	0.966083	547.56	1	1	17	0.0310468
Pernambuco interior forests	1951.47	19102.5	0.907311	1310.58	0.671586	0.96956	17	0.0129714
Persian Gulf desert and semi-desert	26076.5	37950.5	0.592726	3083.13	0.118234	0.64088	112	0.0363267
Peruvian Yungas	157888	29029	0.155304	54633.9	0.346029	0.447594	1172	0.0214519
PetÃ©n-Veracruz moist forests	93494.7	52893.4	0.361323	38550.8	0.412331	0.62467	1479	0.038365
Pilbara shrublands	165500	11360.4	0.0642338	2045.97	0.0123623	0.0758021	0	0
Pindus Mountains mixed forests	16515.8	22146.6	0.57282	5290.2	0.320311	0.70965	204	0.0385619
Piney Woods forests	48971.4	89457.8	0.646235	48808.8	0.996679	0.998825	1629	0.0333751
Po Basin mixed forests	116.82	40778.5	0.997143	0	0	0.997143	0	0
Pontic steppe	161329	799405	0.832078	14252.9	0.0883467	0.846913	134	0.00940163
Puerto Rican moist forests	0	3903.12	1	0	0	1	0	0
Puget lowland forests	2539.71	15299.5	0.857633	195.57	0.0770049	0.868596	0	0
Purus varzeÃ¡	168552	1086.84	0.00640679	21954.3	0.130253	0.135825	137	0.00624023
Purus-Madeira moist forests	171039	1667.79	0.00965679	43588.5	0.254846	0.262042	1447	0.0331968
Pyrenees conifer and mixed forests	9290.52	16640.7	0.641725	707.58	0.0761615	0.669012	0	0
Qaidam Basin semi-desert	184272	5779.8	0.0304118	0	0	0.0304118	0	0
Qilian Mountains conifer forests	8490.78	8195.13	0.491141	5.13	0.000604185	0.491448	0	0
Qilian Mountains subalpine meadows	68047.2	4731.57	0.0650131	8.64	0.000126971	0.0651318	0	0
Qin Ling Mountains deciduous forests	54664.4	68560.3	0.556384	437.4	0.00800155	0.559934	0	0
Qionglai-Minshan conifer forests	60553.4	19798.7	0.2464	1525.32	0.0251897	0.265382	0	0
Queensland tropical rain forests	22063	2467.35	0.100583	1221.21	0.0553509	0.150367	777	0.636254
Rann of Kutch seasonal salt marsh	23002.7	2410.2	0.0948418	5330.25	0.231723	0.304588	1420	0.266404
Red River freshwater swamp forests	285.39	9925.56	0.972051	285.39	1	1	16	0.0560636
Red Sea coastal desert	44707.1	3806.91	0.0784703	8267.13	0.184917	0.248877	0	0
Red Sea Nubo-Sindian tropical desert and semi-desert	564606	79577.6	0.123533	43798.2	0.0775731	0.191523	1608	0.0367138
Registan-North Pakistan sandy desert	254270	21789.9	0.0789317	3027.87	0.0119081	0.0898999	0	0
Richmond temperate forests	9216.81	1797.3	0.163182	0	0	0.163182	0	0
Rio Negro campinarana	96013.4	73.53	0.000765245	0	0	0.000765245	0	0
Rodope montane mixed forests	17955.3	13624.5	0.431431	690.21	0.0384405	0.453287	8	0.0115907
Rwenzori-Virunga montane moorlands	2529	141.75	0.053075	2529	1	1	1733	0.685251
Sahara desert	4.53072e+06	112532	0.0242356	577636	0.127493	0.148639	8681	0.0150285
Saharan flooded grasslands	147723	31376.5	0.175191	124687	0.844062	0.871381	10405	0.0834489
Saharan halophytics	48403.7	4229.28	0.0803542	10067.1	0.207983	0.271625	0	0
Sahelian Acacia savanna	2.65413e+06	399209	0.130745	655597	0.247011	0.34546	34568	0.0527275
Sakhalin Island taiga	40904.3	4987.8	0.108685	0	0	0.108685	0	0
San Lucan xeric scrub	2056.05	944.55	0.314787	0	0	0.314787	0	0
Santa Marta montane forests	4412.61	337.68	0.0710862	749.7	0.169899	0.228908	155	0.206749
Santa Marta pÃ¡ramo	1231.47	14.76	0.0118437	149.49	0.121392	0.131798	129	0.862934
Sarmatic mixed forests	352140	450573	0.561313	45555.2	0.129367	0.618064	4411	0.0968276
Sayan Alpine meadows and tundra	79430.7	558.09	0.0069771	0	0	0.0069771	0	0
Sayan Intermontane steppe	28991.1	4894.74	0.144448	0	0	0.144448	0	0
Sayan montane conifer forests	337362	16049.8	0.0454139	0	0	0.0454139	0	0
Scandinavian and Russian taiga	1.66365e+06	409659	0.197588	8458.56	0.00508435	0.201667	127	0.0150144
Scandinavian coastal conifer forests	4872.33	6229.17	0.561111	0	0	0.561111	0	0
Scandinavian Montane Birch forest and grasslands	192094	33042.7	0.146767	1240.92	0.00645997	0.152279	64	0.0515746
Sechura desert	141941	32311.6	0.185429	57160.1	0.402702	0.513459	260	0.00454863
Selenge-Orkhon forest steppe	183305	43579.7	0.192078	0	0	0.192078	0	0
Seram rain forests	4627.8	6272.91	0.575459	4627.8	1	1	840	0.181512
Serengeti volcanic grasslands	17043.8	489.6	0.0279238	17043.8	1	1	5036	0.295473
Serra do Mar coastal forests	33585.3	65500.2	0.661047	21281.8	0.633666	0.87583	2876	0.135139
Sichuan Basin evergreen broadleaf forests	21363	76124.4	0.780864	17185.7	0.804459	0.95715	0	0
Sierra de la Laguna dry forests	2633.85	786.51	0.229949	0	0	0.229949	0	0
Sierra de la Laguna pine-oak forests	1032.12	20.7	0.0196615	0	0	0.0196615	0	0
Sierra de los Tuxtlas	690.84	2067.12	0.749511	24.57	0.0355654	0.758419	0	0
Sierra Juarez and San Pedro Martir pine-oak forests	3849.21	165.06	0.0411183	3845.88	0.999135	0.99917	674	0.175252
Sierra Madre de Chiapas moist forests	3736.8	7369.65	0.663547	2078.46	0.556214	0.850687	0	0
Sierra Madre de Oaxaca pine-oak forests	9659.43	4717.44	0.328127	8726.13	0.903379	0.935083	7	0.000802188
Sierra Madre del Sur pine-oak forests	47054.2	14110.5	0.230697	23900.4	0.507934	0.621452	0	0
Sierra Madre Occidental pine-oak forests	203220	19970.3	0.0894767	116391	0.572733	0.610964	1130	0.00970869
Sierra Madre Oriental pine-oak forests	54484.3	11285.4	0.171589	25197.8	0.462479	0.554712	803	0.0318678
Sierra Nevada forests	44908.3	7050.42	0.135693	42898.8	0.955253	0.961325	14181	0.330569
Simpson desert	561616	8617.05	0.0151114	0	0	0.0151114	0	0
Sinaloan dry forests	53194.9	22347.7	0.295829	34178.5	0.642514	0.748269	4	0.000117033
SinÃº Valley dry forests	12531.6	11334.2	0.474915	4049.64	0.323154	0.644598	55	0.0135815
Snake-Columbia shrub steppe	171487	44227.1	0.205026	28990.9	0.169056	0.339421	4016	0.138526
SolimÃµes-JapurÃ¡ moist forests	166395	375.66	0.00225255	4269.24	0.0256572	0.027852	705	0.165135
Somali Acacia-Commiphora bushlands and thickets	884101	165871	0.157977	525060	0.593892	0.658047	21798	0.0415152
Somali montane xeric woodlands	52703.4	3766.05	0.0666918	8132.94	0.154315	0.210716	0	0
Sonoran desert	166680	49078.6	0.22747	51234.7	0.307383	0.464932	8578	0.167426
Sonoran-Sinaloan transition subtropical dry forest	35282.4	13280.9	0.273475	3895.47	0.110408	0.353689	0	0
South American Pacific mangroves	5309.73	2325.15	0.304543	160.38	0.0302049	0.325549	13	0.0810575
South Appenine mixed montane forests	1571.22	11030.9	0.875321	566.19	0.360351	0.920249	242	0.427418
South Central Rockies forests	149935	8701.83	0.0548537	35324.6	0.235599	0.277529	5577	0.157878
South China-Vietnam subtropical evergreen forests	78689.6	130089	0.623095	26577.4	0.337749	0.750394	644	0.0242311
South Deccan Plateau dry deciduous forests	5112.36	76707.3	0.937517	1494.81	0.292391	0.955786	11	0.00735879
South Florida rocklands	614.97	705.78	0.534378	0	0	0.534378	0	0
South Iran Nubo-Sindian desert and semi-desert	246076	89973.9	0.26774	22238.8	0.0903738	0.333917	780	0.0350738
South Island montane grasslands	35835.7	2221.56	0.0583742	0	0	0.0583742	0	0
South Island temperate forests	5614.92	5517.9	0.495643	623.88	0.111111	0.551682	239	0.383086
South Malawi montane forest-grassland mosaic	8199.36	2034.99	0.198839	8199.36	1	1	640	0.0780549
South Saharan steppe and woodlands	1092627	11150.7	0.0101023	14099.2	0.012904	0.0228759	9983	0.708053
South Sakhalin-Kurile mixed forests	5051.97	1239.03	0.196953	0	0	0.196953	0	0
South Siberian forest steppe	88000.5	70994.7	0.446521	5.94	6.75e-05	0.446558	0	0
South Taiwan monsoon rain forests	479.34	903.15	0.653278	0	0	0.653278	0	0
South Western Ghats moist deciduous forests	5635.71	18014.9	0.76171	1942.83	0.344736	0.843857	422	0.217209
South Western Ghats montane rain forests	8642.61	13833.4	0.615473	2794.77	0.323371	0.739818	817	0.292332
Southeast Australia temperate forests	110170	154084	0.583091	59580.9	0.54081	0.808559	13958	0.23427
Southeast Australia temperate savanna	199154	122544	0.380929	20258.5	0.101723	0.443903	1805	0.0890982
Southeast Tibet shrublands and meadows	333692	127473	0.276415	5924.25	0.0177537	0.289261	0	0
Southeastern conifer forests	74332.9	153828	0.674208	28044.1	0.377277	0.797122	917	0.0326985
Southeastern Iberian shrubs and woodlands	115.29	2033.37	0.946343	0	0	0.946343	0	0
Southeastern Indochina dry evergreen forests	80065.1	43188.2	0.350402	64013.9	0.799524	0.869771	11836	0.184897
Southeastern mixed forests	84269	259086	0.754572	39601.7	0.469944	0.869909	171	0.00431799
Southeastern Papuan rain forests	49805.1	18909.7	0.275191	465.75	0.00935145	0.281969	0	0
Southern Acacia-Commiphora bushlands and thickets	205686	19890.6	0.0881768	148425	0.721607	0.746155	15571	0.104909
Southern Africa bushveld	165390	57746.4	0.258794	74819.4	0.452381	0.594102	2996	0.0400431
Southern Anatolian montane conifer and deciduous forests	42719.6	30550.8	0.41696	14396.7	0.337004	0.613447	0	0
Southern Andean steppe	120560	4607.64	0.0368119	102097	0.84686	0.852497	5128	0.0502267
Southern Andean Yungas	55711.7	19753.8	0.26176	44751.4	0.803268	0.854764	4266	0.0953266
Southern Annamites montane rain forests	41333.7	5027.13	0.108435	29131.5	0.704788	0.736799	2802	0.0961846
Southern Atlantic mangroves	1389.15	5333.94	0.793376	412.47	0.296923	0.854728	30	0.0727326
Southern Cone Mesopotamian savanna	21372.3	5192.64	0.19547	8517.78	0.398543	0.51611	9	0.00105661
Southern Congolian forest-savanna mosaic	547175	21443.8	0.0377122	43368.6	0.0792591	0.113982	0	0
Southern Great Lakes forests	7717.05	234585	0.968151	78.21	0.0101347	0.968474	0	0
Southern Hudson Bay taiga	349984	1055.34	0.00300633	0	0	0.00300633	0	0
Southern Korea evergreen forests	1.62	8071.56	0.999799	0	0	0.999799	0	0
Southern Mesoamerican Pacific mangroves	2823.39	1619.01	0.364445	1750.32	0.619936	0.758448	272	0.1554
Southern Miombo woodlands	386179	22012.7	0.0539275	306427	0.793485	0.804621	13246	0.0432273
Southern New Guinea freshwater swamp forests	68008.3	22114.7	0.245384	32957.3	0.484607	0.611076	1544	0.0468485
Southern New Guinea lowland rain forests	83146.1	38605.1	0.317082	45568.4	0.548052	0.691357	2952	0.0647817
Southern Pacific dry forests	15857.5	18191.6	0.534276	12284.5	0.774686	0.895066	0	0
Southern Rift montane forest-grassland mosaic	31144	2399.85	0.0715438	29510.3	0.947544	0.951297	2538	0.0860039
Southern Vietnam lowland dry forests	15081.3	15264.5	0.503019	13516.4	0.896234	0.94843	295	0.0218254
Southern Zanzibar-Inhambane coastal forest mosaic	126283	11621.2	0.0842697	41441.3	0.328162	0.384777	231	0.00557415
Southwest Amazon moist forests	727570	18808	0.0251991	33959	0.0466745	0.0706974	14	0.000412262
Southwest Australia savanna	73137.5	90841.4	0.553982	449.91	0.00615156	0.556726	203	0.451201
Southwest Australia woodlands	21500	24132.4	0.528844	7719.93	0.359066	0.69802	1438	0.186271
Southwest Borneo freshwater swamp forests	22262.8	10183.9	0.313865	15688.4	0.704694	0.79738	426	0.0271538
Southwest Iberian Mediterranean sclerophyllous and mixed forests	12862.9	48105.9	0.789025	3612.78	0.280868	0.848281	0	0
Southwestern Arabian foothills savanna	188584	84254	0.308806	17525.3	0.092931	0.373039	0	0
Southwestern Arabian montane woodlands	48891.4	38207.1	0.438665	11018.7	0.225371	0.565174	0	0
Sri Lanka dry-zone dry evergreen forests	13767.4	28777	0.6764	13767.4	1	1	4546	0.330201
Sri Lanka lowland rain forests	406.08	11184.3	0.964964	406.08	1	1	94	0.231481
Sri Lanka montane rain forests	237.06	2842.74	0.923027	237.06	1	1	52	0.219354
Succulent Karoo	89482.1	8541.99	0.0871417	29041.6	0.324551	0.383411	238	0.00819515
Suiphun-Khanka meadows and forest meadows	20007.5	9264.6	0.3165	6375.33	0.318648	0.534296	0	0
Sulaiman Range alpine meadows	17435.6	6487.38	0.271178	6049.98	0.34699	0.524072	156	0.0257852
Sulawesi lowland rain forests	27369.2	51535.1	0.653134	12519.7	0.457439	0.811804	562	0.0448892
Sulawesi montane rain forests	49176.4	24039.7	0.328339	13451	0.273525	0.512055	512	0.0380642
Sumatran freshwater swamp forests	5532.03	11149.6	0.668375	5531.76	0.999951	0.999984	228	0.0412165
Sumatran lowland rain forests	68897	165994	0.706686	54535.9	0.791558	0.938861	4066	0.0745563
Sumatran montane rain forests	45530.8	25692.3	0.36073	23488.5	0.515881	0.690517	7159	0.304788
Sumatran peat swamp forests	43086.6	36884.1	0.46122	43086.6	1	1	2317	0.0537754
Sumatran tropical pine forests	1969.65	748.26	0.275307	754.47	0.383048	0.552899	500	0.662717
Sumba deciduous forests	1177.38	6527.97	0.8472	1177.38	1	1	3	0.00254803
Sunda Shelf mangroves	10607.9	10430.5	0.495786	6584.76	0.620744	0.808774	352	0.0534568
Sundaland heath forests	37432.5	32100.4	0.461657	30838.5	0.823842	0.905167	1389	0.0450411
Sundarbans freshwater swamp forests	903.15	12756	0.933879	691.38	0.765521	0.984496	0	0
Sundarbans mangroves	5307.12	8817.39	0.624262	1174.41	0.22129	0.707409	239	0.203506
Swan Coastal Plain Scrub and Woodlands	4021.38	8475.3	0.678204	3586.77	0.891925	0.965222	1053	0.293579
Taiheiyo evergreen forests	13913.8	94758.2	0.871965	574.02	0.0412554	0.877247	0	0
Taiheiyo montane deciduous forests	9036.54	31625.5	0.777764	997.83	0.110422	0.802304	6	0.00601305
Taimyr-Central Siberian tundra	910104	4924.17	0.00538144	32997.4	0.0362568	0.0414431	0	0
Taiwan subtropical evergreen forests	8658.63	21535.4	0.713234	0	0	0.713234	0	0
Taklimakan desert	681498	60040.3	0.0809672	132929	0.195054	0.260228	0	0
Talamancan montane forests	12482.6	3712.95	0.229257	5751.9	0.460792	0.584409	1820	0.316417
Tamaulipan matorral	10228.2	6051.69	0.371727	8280.63	0.809586	0.880368	0	0
Tamaulipan mezquital	90779.8	49950.4	0.354938	77578.6	0.85458	0.906195	8	0.000103121
TapajÃ³s-Xingu moist forests	326062	6939.99	0.0208407	53644.9	0.164524	0.181936	0	0
Tarim Basin deciduous forests and steppe	51030.2	3390.3	0.0622982	15238.5	0.298618	0.342313	0	0
Tasmanian Central Highland forests	13143.5	4927.41	0.272671	3466.71	0.263758	0.46451	593	0.171056
Tasmanian temperate forests	10041.1	1661.67	0.141989	4554.9	0.453625	0.531204	899	0.19737
Tasmanian temperate rain forests	22524.6	2577.24	0.102671	3942.18	0.175017	0.259719	402	0.101974
TehuacÃ¡n Valley matorral	1835.91	8045.28	0.814202	1835.91	1	1	0	0
Tenasserim-South Thailand semi-evergreen rain forests	46365.4	38808.9	0.455641	18146.7	0.391385	0.668695	8131	0.44807
Terai-Duar savanna and grasslands	3544.29	30920.9	0.897163	0	0	0.897163	0	0
Texas blackland prairies	9387.63	40336	0.811204	8211.78	0.874745	0.976352	67	0.00815901
Thar desert	138406	100591	0.420889	13874	0.100241	0.478939	2240	0.161454
Tian Shan foothill arid steppe	85503.7	43170.7	0.335503	0	0	0.335503	0	0
Tian Shan montane conifer forests	21245.8	6328.44	0.229505	1307.43	0.0615381	0.27692	0	0
Tian Shan montane steppe and meadows	239355	40554.7	0.144885	22453.8	0.0938098	0.225103	0	0
Tibesti-Jebel Uweinat montane xeric woodlands	81825.8	590.76	0.00716797	0	0	0.00716797	0	0
Tibetan Plateau alpine shrublands and meadows	242092	24317.1	0.0912774	1521.63	0.00628535	0.096989	0	0
Tigris-Euphrates alluvial salt marsh	13813.6	21316.5	0.606786	7998.03	0.578995	0.834455	58	0.00725179
Timor and Wetar deciduous forests	1823.4	18657.5	0.910971	1823.4	1	1	1	0.000548426
Tirari-Sturt stony desert	350910	15197.5	0.041511	9699.57	0.0276412	0.0680047	55	0.00567035
Tocantins/Pindare moist forests	158016	32408.8	0.170193	132656	0.839514	0.866827	4805	0.0362214
Tonle Sap freshwater swamp forests	2534.4	19524	0.885105	2534.4	1	1	127	0.0501105
Tonle Sap-Mekong peat swamp forests	2241	26400.4	0.921757	2241	1	1	40	0.0178492
Torngat Mountain tundra	26289.7	0	0	0	0	0	0	0
Trans Fly savanna and grasslands	15978.1	8321.13	0.342445	9564.48	0.598601	0.736058	511	0.0534268
Trans-Baikal Bald Mountain tundra	216204	1343.97	0.00617782	0	0	0.00617782	0	0
Trans-Baikal conifer forests	184047	14878.5	0.0747944	0	0	0.0747944	0	0
Trans-Mexican Volcanic Belt pine-oak forests	32784.6	59203.3	0.643599	11084.1	0.33809	0.764095	665	0.0599957
Trinidad and Tobago moist forests	208.98	3355.74	0.941375	208.98	1	1	0	0
Tumbes-Piura dry forests	28768.6	10298.2	0.263606	8409.6	0.292319	0.478868	73	0.00868056
Tyrrhenian-Adriatic Sclerophyllous and mixed forests	3979.89	54477.8	0.931918	291.69	0.073291	0.936908	31	0.106277
Uatuma-Trombetas moist forests	455710	6669.99	0.0144253	77345.9	0.169726	0.181703	2813	0.0363691
Ucayali moist forests	109265	5183.91	0.0452946	4696.56	0.0429832	0.0863309	25	0.00532305
Upper Gangetic Plains moist deciduous forests	3894.21	257934	0.985127	285.3	0.0732626	0.986216	3	0.0105152
Upper Midwest forest-savanna transition	18081	142767	0.88759	2250.27	0.124455	0.90158	108	0.0479942
Ural montane forests and tundra	149636	24914.8	0.142736	1114.83	0.00745026	0.149123	0	0
Uruguayan savanna	204451	132393	0.39304	116349	0.569079	0.738448	178	0.00152988
Ussuri broadleaf and mixed forests	182702	9158.76	0.0477366	0	0	0.0477366	0	0
Valdivian temperate forests	191747	31589.4	0.141443	63453.6	0.330923	0.425559	6847	0.107906
Venezuelan Andes montane forests	15107.4	14233.5	0.485108	6361.56	0.421089	0.701923	960	0.150906
Veracruz dry forests	717.39	5877.9	0.891227	314.73	0.438715	0.938947	0	0
Veracruz moist forests	30481.4	36187.7	0.542796	12378.5	0.406101	0.728467	0	0
Veracruz montane forests	1189.62	3772.98	0.760283	74.7	0.0627932	0.775336	0	0
Victoria Basin forest-savanna mosaic	90246.4	69112.2	0.43369	88409.4	0.979645	0.988473	8455	0.0956346
Victoria Plains tropical savanna	221251	4317.57	0.0191408	0	0	0.0191408	0	0
Vogelkop montane rain forests	15119.8	3694.32	0.196359	12407.7	0.820623	0.855845	54	0.00435215
Vogelkop-Aru lowland rain forests	39052.4	19182.2	0.329394	35214.7	0.901728	0.934098	764	0.0216955
Wasatch and Uinta montane forests	32595.6	8786.16	0.21232	32082.9	0.984273	0.987612	3027	0.0943492
West Saharan montane xeric woodlands	252577	6060.42	0.0234321	53011.7	0.209883	0.228397	38551	0.727217
West Siberian taiga	1.42167e+06	223130	0.135658	492784	0.346624	0.43526	855	0.00173504
West Sudanian savanna	836708	798770	0.488401	552412	0.66022	0.826169	39901	0.0722305
Western Australian Mulga shrublands	446465	11090	0.0242375	48599.6	0.108854	0.130453	390	0.00802477
Western Congolian forest-savanna mosaic	393326	18434.1	0.044769	20029.2	0.0509228	0.093412	0	0
Western Congolian swamp forests	120500	1342.17	0.0110157	0	0	0.0110157	0	0
Western Ecuador moist forests	10159.9	21789.5	0.681999	251.46	0.0247502	0.68987	0	0
Western European broadleaf forests	46496.2	443432	0.905096	11863.6	0.255152	0.929311	644	0.0542836
Western Great Lakes forests	194831	55604	0.222029	2568.33	0.0131823	0.232285	47	0.0182998
Western Guinean lowland forests	175481	25537.2	0.12704	64558	0.367893	0.448195	3182	0.049289
Western Gulf coastal grasslands	21781.5	45262	0.675114	19867.8	0.912138	0.971455	938	0.0472121
Western Himalayan alpine shrub and Meadows	64652.1	4814.64	0.0693085	0	0	0.0693085	0	0
Western Himalayan broadleaf forests	27727.3	27975.8	0.50223	543.06	0.0195858	0.51198	105	0.193349
Western Himalayan subalpine conifer forests	19283.7	20318.8	0.513069	0	0	0.513069	0	0
Western Java montane rain forests	3664.26	22109.7	0.857831	3664.26	1	1	184	0.0502148
Western Java rain forests	1481.13	32468.9	0.956373	1481.13	1	1	35	0.0236306
Western short grasslands	284637	150678	0.346135	212388	0.746172	0.834031	783	0.00368664
Western Siberian hemiboreal forests	84159.2	137019	0.619496	16456.5	0.19554	0.6939	283	0.0171969
Western Zambezian grasslands	33620.5	444.33	0.0130437	301.32	0.00896239	0.0218892	0	0
Westland temperate forests	2893.14	189.9	0.061595	0	0	0.061595	0	0
Willamette Valley forests	1648.35	13038.5	0.887767	40.23	0.0244062	0.890506	0	0
Wyoming Basin shrub steppe	113690	17988.3	0.136608	86796.2	0.763449	0.795763	1387	0.01598
Xingu-Tocantins-Araguaia moist forests	235184	27338.1	0.104136	36811.2	0.15652	0.244357	569	0.0154573
Yamal-Gydan tundra	346888	30520.7	0.0808691	64044.4	0.184625	0.250564	2442	0.0381298
Yarlung Tsangpo arid steppe	46036.3	12623.2	0.215195	781.29	0.0169712	0.228514	0	0
Yellow Sea saline meadow	80.1	4221.63	0.98138	0	0	0.98138	0	0
YucatÃ¡n dry forests	29558.5	18402.3	0.383694	19118	0.646784	0.782311	0	0
YucatÃ¡n moist forests	55575.6	11279.1	0.16871	50472.3	0.908173	0.923665	0	0
Yukon Interior dry forests	60199.3	993.42	0.0162343	0	0	0.0162343	0	0
Yunnan Plateau subtropical evergreen forests	117724	121478	0.507847	59800.2	0.50797	0.757846	0	0
Zagros Mountains forest steppe	175151	221828	0.55879	78750	0.449611	0.757163	748	0.00949841
Zambezian and Mopane woodlands	429452	35005.8	0.0753692	251432	0.585472	0.616715	25474	0.101316
Zambezian Baikiaea woodlands	259379	5499.27	0.0207615	7288.47	0.0280997	0.0482778	1904	0.261235
Zambezian coastal flooded savanna	15944.7	2368.35	0.129326	12833.6	0.804886	0.830119	873	0.0680243
Zambezian Cryptosepalum dry forests	37457.2	773.01	0.0202199	3755.88	0.100271	0.118464	436	0.116085
Zambezian flooded grasslands	144241	3863.25	0.0260846	73374.7	0.508693	0.521509	16288	0.221984
Zambezian halophytics	23062.6	692.73	0.029161	7345.35	0.318496	0.33837	122	0.0166091
